# Supplementary material for: Melatonin Signaling Pathways Implicated in Metabolic Processes in Human Granulosa Cells (KGN)
Source: Int J Mol Sci. 2022 Mar 10;23(6):2988. doi: 10.3390/ijms23062988 (PMC8950389; doi:10.3390/ijms23062988)
Supplement: Supplementary file 1 [file ijms-23-02988-s001.zip]

Archive with 1 entries (1 files):
- ijms-1608887-supplementary.pdf
